# Supplementary material for: Comparison of Organoids from Menstrual Fluid and Hormone-Treated Endometrium: Novel Tools for Gynecological Research
Source: J Pers Med. 2021 Dec 6;11(12):1314. doi: 10.3390/jpm11121314 (PMC8707872; doi:10.3390/jpm11121314)
Supplement: Supplementary file 1 [file jpm-11-01314-s001.zip]

Archive with 1 entries (1 files):
- jpm-1468449-supplementary.pdf
